# Supplementary material for: GM-CSF impairs erythropoiesis by disrupting erythroblastic island formation via macrophages
Source: J Transl Med. 2022 Jan 3;20:11. doi: 10.1186/s12967-021-03214-5 (PMC8721478; doi:10.1186/s12967-021-03214-5)
Supplement: Supplementary file 9 — Additional file 9: Table S1. The list of antibodies used in this study. [file 12967_2021_3214_MOESM9_ESM.xlsx]

## Sheet: Sheet1
Antibody	Clone	Conjugate	Cat. #	Company
CD45	RA3-6B2	PE	103208	Biolegend
CD11b	M1/70	APC/Cyanine7	557657	BD Pharmingen
Gr1	RB6-8C5	APC/Cyanine7	557661	BD Pharmingen
CD44	IM7	APC	559250	BD Pharmingen
Ter119	TER-119	FITC	557915	BD Pharmingen
F4/80	T45-2342	Alexa Fluor 647	565853	Biolegend
CD163	TNKUPJ	PE/Cyanine7	25163182	Thermo Fisher
CD106	429 (MVCAM.A)	PerCP/Cyanine5.5	105716	Biolegend
CD169	3D6.112	PE/Cyanine7	142412	Biolegend
Mertk	DS5MMER	PE/Cyanine7	25575182	Thermo Fisher
Axl	MAXL8DS	PE/Cyanine7	25108482	Thermo Fisher
Timd4	54(RMT4-54)	Alexa Fluor488	53586682	Thermo Fisher
MHCII	M5/114	PE/Cyanine7	25532182	Thermo Fisher
CD206	C068C2	FITC	141704	Biolegend
CD14	Sa14-2	PerCP/Cyanine5.5	123314	Biolegend
CD86	GL-1	FITC	105006	Biolegend
Lin	17A2;RB6-8C5; RA3-6B2; Ter-119; M1/70;	Brilliant Violet 421	133311	Biolegend
CD34	HM34	PE/Cyanine7	128618	Biolegend
CD41	MWReg30	Brilliant Violet 421TM	133912	Biolegend
CD16/32	93	PE/Cyanine7	101318	Biolegend
CD71	RI7217	PerCP/Cyanine5.5	113816	Biolegend
CD117	2B8	APC	105812	Biolegend
DAPI
CD80	16-10A1	PE/Cyanine7	104734	Biolegend
