# Supplementary material for: GM-CSF impairs erythropoiesis by disrupting erythroblastic island formation via macrophages
Source: J Transl Med. 2022 Jan 3;20:11. doi: 10.1186/s12967-021-03214-5 (PMC8721478; doi:10.1186/s12967-021-03214-5)
Supplement: Supplementary file 10 — Additional file 10: Table S2. Preparation of EBI enrichment buffer with different concentrations. [file 12967_2021_3214_MOESM10_ESM.xlsx]

## Sheet: Sheet1
					0	0.015	0.03
				FBS (5 %)	2500 μL	2500 μL	2500 μL
				BSA (20 % in PBS)	0 μL	3750 μL	7500 μL
				Ca2+ (1M CaCl2 in PBS)	50 μL	50 μL	50 μL
				Mg2+ (1M MgCl2 in PBS)	50 μL	50 μL	50 μL
				IMDM	47.4 mL	43.65 mL	39.9 mL
				Total	50 mL	50 mL	50 mL
