# Supplementary material for: GM-CSF impairs erythropoiesis by disrupting erythroblastic island formation via macrophages
Source: J Transl Med. 2022 Jan 3;20:11. doi: 10.1186/s12967-021-03214-5 (PMC8721478; doi:10.1186/s12967-021-03214-5)
Supplement: Supplementary file 11 — Additional file 11: Table S3. The list of primers used in this study. [file 12967_2021_3214_MOESM11_ESM.xlsx]

## Sheet: Sheet1
Name	Sequence/Catalog Number
IL1β(mouse)-F	GAAATGCCACCTTTTGACAGTG
IL1β(mouse)-R	TGGATGCTCTCATCAGGACAG
TNF a(mouse)-F	GGTGCCTATGTCTCAGCCTCTT
TNF a(mouse)-R	GCCATAGAACTGATGAGAGGGAG
NOS2(mouse)-F	GTTCTCAGCCCAACAATACAAGA
NOS2(mouse)-R	GTGGACGGGTCGATGTCAC
ARG1(mouse)-F	TTGGGTGGATGCTCACACTG
ARG1(mouse)-R	GTACACGATGTCTTTGGCAGA
IL10(mouse)-F	CTTACTGACTGGCATGAGGATCA
IL10(mouse)-R	GCAGCTCTAGGAGCATGTGG
TGFB1(mouse)-F	TGATACGCCTGAGTGGCTGTCT
TGFB1(mouse)-R	CACAAGAGCAGTGAGCGCTGAA
B-actin（mouse）-F	CATTGCTGACAGGATGCAGAAGG
B-actin（mouse）-R	TGCTGGAAGGTGGACAGTGAGG
